# Supplementary material for: Baeopterogyna mihalyii Matile (Diptera, Mycetophilidae): association of sexes using morphological and molecular approaches with the first description of females
Source: Zookeys. 2011 Jun 30;(114):15–27. doi: 10.3897/zookeys.114.1364 (PMC3130343; doi:10.3897/zookeys.114.1364)
Supplement: XML Treatment for Baeopterogyna mihalyii [file zookeys.114.1364-treatment1.xml]

<!DOCTYPE tp:taxon-treatment
  PUBLIC "-//TaxonX//DTD Taxonomic Treatment Publishing DTD v0 20100105//EN" "tax-treatment-NSO.dtd">
<tp:taxon-treatment xmlns:tp="http://www.plazi.org/taxpub"><tp:treatment-meta><mixed-citation publication-type="journal"><person-group><name><surname>Kurina</surname><given-names>Olavi</given-names></name><name><surname>Õunap</surname><given-names>Erki</given-names></name><name><surname>Ramel</surname><given-names>Gordon</given-names></name></person-group><article-title><italic>Baeopterogyna mihalyii</italic> Matile (Diptera, Mycetophilidae): association of sexes using morphological and molecular approaches with the first description of females</article-title><source>Zookeys</source><day>30</day><month>6</month><year>2011</year><volume>2011</volume><issue>114</issue><fpage>15</fpage><lpage>27</lpage><pub-id pub-id-type="doi">10.3897/zookeys.114.1364</pub-id></mixed-citation></tp:treatment-meta><tp:nomenclature><tp:taxon-name>
                        <tp:taxon-name-part taxon-name-part-type="genus">Baeopterogyna</tp:taxon-name-part>
                        <tp:taxon-name-part taxon-name-part-type="species">mihalyii</tp:taxon-name-part>
                        <object-id xmlns:xlink="http://www.w3.org/1999/xlink" xlink:type="simple">http://species-id.net/wiki/Baeopterogyna_mihalyii</object-id>
                    </tp:taxon-name><tp:taxon-authority>Matile, 1975</tp:taxon-authority><xref ref-type="fig" rid="F2">Figs 2</xref><xref ref-type="fig" rid="F3">3</xref></tp:nomenclature><tp:treatment-sec sec-type="Material studied"><title>Material studied:</title><p>9♂♂ 2♀♀, for collecting data see <xref ref-type="table" rid="T1">Table 1</xref>: voucher numbers from IZBE0200004 to IZBE0200014.
                    </p><p>Female (<xref ref-type="fig" rid="F2">Figs 2a, 2c – 2f</xref>, <xref ref-type="fig" rid="F3">3a – 3c</xref>).
                    </p></tp:treatment-sec><tp:treatment-sec sec-type="Description"><title>Description.</title><p>Length of body 4.65 – 4.94 mm (n=2).</p><p>Head brown with dark setae. Three equally sized ocelli in a triangular arrangement. Clypeus subrounded. Palpus with 5 light brown setose segments with ratios of 1: 1.17:1.58: 2.25:4.33. Mouthparts brownish. Antenna with 2+14 segments. Scape, pedicel and base of first flagellar segment light brown, rest of flagellomeres brown. Scape with sparse setae including dorsoapicals extending to middle of pedicel. Pedicel with sparse and all flagellomeres with dense setae. First flagellomere 3 times as long as wide, succeeding segments gradually shorter. Apical flagellomere cylindrical, about three times as long as wide.</p><p>Thorax brown. Scutum covered with pale setae including long lateral hairs. Lateral parts of thorax slightly paler than scutum. Antepronotum with numerous long pale hairs. Proepisternum with numerous shorter setae. Laterotergite and mediotergite with upward directed hairs. Anepimeron and metepisternum with short setae, anepisternum bare. Scutellum with setae not in distinct pairs.</p><p>Legs. Fore coxa light brown with hind margin and apical fourth yellow. Mid and hind coxae brown, apically slightly paler. All trochanters brown. All femora and tibiae yellow with apical brown markings. All tarsi dark brown. Tibiae with irregularly arranged setae but without distinct bristles. Fore tibia with a spur 0.18 of basitarsus length. Mid and hind tibiae both with two equal spurs, 0.19 and 0.21 of basitarsus length, respectively. Ratio of femur to tibia for fore, mid and hind legs: 1.00; 0.82; 0.81. Ratio of tibia to basitarsus for fore, mid and hind legs: 1.15; 1.57; 1.86.<!--PageBreak--></p><p>Wing hyaline. Length of wing 4.00 – 4.23 mm (n=2). Ratio of length to width 2.83. Veins light brown, setose on both surfaces. Wing membrane with dense irregularly arranged microtrichia and with few macrotrichia in anal area and close to wing tip below of R1 and R5. C not produced beyond apex of R5, which is strongly sinuate. Sc ends in C at the level of beginning of medial fork. Sc2 situated at the level of middle of bM-Cu. M1basally obsolete. Cubital fork begins slightly before the base of r-m. Haltere pale with brownish knob. Both, stem and knob with short setae.</p><p>Abdomen brown with segments I–IV lighter. Terminalia (<xref ref-type="fig" rid="F3">Figs 3a, 3b, 3c</xref>) light brown. Cercus distinctly two-segmented, segments with subequal length, proximal segment more than twice as wide as distal. Tergite VIII subquadrate, as large as tergite IX and <!--PageBreak-->tergite X together. Sternite VIII with deep ventral cleft. Gonapophysis IX well sclerotized and visible in lateral view. Hypoproct with apical incision, exposed in ventral view.
                    </p><p>Male (<xref ref-type="fig" rid="F2">Figs 2b</xref>, <xref ref-type="fig" rid="F3">3d</xref>).
                    </p><p>Length of body 5.36 – 6.32, 5.65 mm (n=5). Length of wing 4.37 – 5.30, 4.76 mm (n=5), ratio of length to width 2.55 – 2.82, 2.64 (n=5). Coloration and other<!--PageBreak--> non-terminal characters similar to female except anepisternum, which has short setae on upper part. Terminalia brown. Gonostylus simple, without any additional lobes or spines, slender, tapering, curved medially and covered with short setae.</p></tp:treatment-sec><tp:treatment-sec><!--Section generated to contain objects referenced in tp:taxon-treatment.--><fig id="F2" position="float" orientation="portrait"><label>Figure 2.</label><caption><p><italic><tp:taxon-name>Baeopterogyna mihalyii</tp:taxon-name></italic>. <bold>a</bold> female <bold>b</bold> male <bold>c</bold> female wing <bold>d</bold> female antenna <bold>e</bold> female thorax <bold>f</bold> female head (last palpal segments absent). Scale = 1 mm (a, b, c), 0.2 mm (d, e, f).&lt;br/&gt; <italic>anepm = anepimeron; anepst = anepisternum; aprnt = antepronotum; htl = halter; ltg = laterotergite; mtepst = metepisternum; mtg = mediotergite; proepst = proepisternum; preepst = preepisternum; sc = scutum</italic>.</p></caption><graphic xmlns:xlink="http://www.w3.org/1999/xlink" xlink:href="ZooKeys-114-015-g002.jpg" position="float" orientation="portrait" xlink:type="simple"/></fig><fig id="F3" position="float" orientation="portrait"><label>Figure 3.</label><caption><p><italic><tp:taxon-name>Baeopterogyna mihalyii</tp:taxon-name></italic>. <bold>a</bold> female terminalia, lateral view <bold>b</bold> female terminalia, dorsal view <bold>c</bold> female terminalia, ventral view <bold>d</bold> male terminalia, ventral view. Scale = 0.2 mm.&lt;br/&gt; <italic>cerc = cercus; gc = gonocoxite; gp = gonapophysis; gst = gonostylus; hyp = hypoproct; st = sternite; tg = tergite</italic></p></caption><graphic xmlns:xlink="http://www.w3.org/1999/xlink" xlink:href="ZooKeys-114-015-g003.jpg" position="float" orientation="portrait" xlink:type="simple"/></fig><table-wrap position="float" orientation="portrait" id="T1"><label>Table 1.</label><caption><p>Details of specimens used for taxonomic study and molecular analysis</p></caption><table><tbody><tr><th rowspan="1" colspan="1">Voucher No </th><th rowspan="1" colspan="1">Species</th><th rowspan="1" colspan="1">Sex</th><th rowspan="1" colspan="1">Collecting site, collecting method and collector</th><th rowspan="1" colspan="1">Date</th><th rowspan="1" colspan="1">Method of preservation</th><th rowspan="1" colspan="1">GenBank acc. code for COI</th></tr><tr><td rowspan="1" colspan="1">IZBE0200002 </td><td rowspan="2" colspan="1"><italic><tp:taxon-name>Allocotocera pulchella</tp:taxon-name></italic> (Curtis, 1837)</td><td rowspan="1" colspan="1">♂ </td><td rowspan="2" colspan="1">Estonia, Palupõhja <named-content xmlns:xlink="http://www.w3.org/1999/xlink" content-type="dwc:verbatimCoordinates" xlink:type="simple">58°25'54.68"N 26°14'28.90"E</named-content>, Malaise trap, Soon, V. leg.</td><td rowspan="2" colspan="1">25.vii –  4. viii 2009</td><td rowspan="1" colspan="1">Abdomen used for DNA sequencing; terminalia in glycerin; rest of body dry mounted from ethanol</td><td rowspan="1" colspan="1">JN007851</td></tr><tr><td rowspan="1" colspan="1">IZBE0200003 </td><td rowspan="1" colspan="1">♀ </td><td rowspan="1" colspan="1">Abdomen used for DNA sequencing; terminalia in glycerin; rest of body dry mounted from ethanol</td><td rowspan="1" colspan="1">JN007851</td></tr><tr><td rowspan="1" colspan="1">IZBE0200004</td><td rowspan="11" colspan="1"><italic><tp:taxon-name>Baeopterogyna mihalyii</tp:taxon-name></italic> Matile, 1975</td><td rowspan="1" colspan="1">♂</td><td rowspan="11" colspan="1">Greece, Central Macedonia, Kerkini lakes area, village Neo Petritsi, Sultanitsa site, <named-content xmlns:xlink="http://www.w3.org/1999/xlink" content-type="dwc:verbatimCoordinates" xlink:type="simple">41°19'02.1"N 023°12'05.0"E</named-content>, 1485 m a.s.l., Malaise trap, Ramel G. leg.</td><td rowspan="3" colspan="1">12 –  18.v 2008</td><td rowspan="1" colspan="1">In ethanol</td><td rowspan="1" colspan="1"/></tr><tr><td rowspan="1" colspan="1">IZBE0200005</td><td rowspan="1" colspan="1">♂</td><td rowspan="1" colspan="1">In ethanol</td><td rowspan="1" colspan="1"/></tr><tr><td rowspan="1" colspan="1">IZBE0200006 </td><td rowspan="1" colspan="1">♀</td><td rowspan="1" colspan="1">Abdomen used for DNA sequencing; terminalia in glycerin; rest of body in ethanol</td><td rowspan="1" colspan="1">JN007850</td></tr><tr><td rowspan="1" colspan="1">IZBE0200007 </td><td rowspan="1" colspan="1">♂ </td><td rowspan="5" colspan="1">19 –  25. v 2008</td><td rowspan="1" colspan="1">Abdomen used for DNA sequencing; rest of body and terminalia slide mounted</td><td rowspan="1" colspan="1">JN007850</td></tr><tr><td rowspan="1" colspan="1">IZBE0200008 </td><td rowspan="1" colspan="1">♂</td><td rowspan="1" colspan="1">Abdomen used for DNA sequencing; terminalia in glycerin; rest of body in ethanol</td><td rowspan="1" colspan="1">JN007850</td></tr><tr><td rowspan="1" colspan="1">IZBE0200009</td><td rowspan="1" colspan="1">♂</td><td rowspan="1" colspan="1">Slide mounted under 5 different coverslips</td><td rowspan="1" colspan="1"/></tr><tr><td rowspan="1" colspan="1">IZBE0200010</td><td rowspan="1" colspan="1">♂</td><td rowspan="1" colspan="1">In ethanol</td><td rowspan="1" colspan="1"/></tr><tr><td rowspan="1" colspan="1">IZBE0200011</td><td rowspan="1" colspan="1">♂</td><td rowspan="1" colspan="1">In ethanol</td><td rowspan="1" colspan="1"/></tr><tr><td rowspan="1" colspan="1">IZBE0200012 </td><td rowspan="1" colspan="1">♂ </td><td rowspan="3" colspan="1">25.v –  1. vi 2008</td><td rowspan="1" colspan="1">Abdomen used for DNA sequencing; rest of body and terminalia slide mounted</td><td rowspan="1" colspan="1">JN007850</td></tr><tr><td rowspan="1" colspan="1">IZBE0200013</td><td rowspan="1" colspan="1">♂</td><td rowspan="1" colspan="1">In ethanol</td><td rowspan="1" colspan="1"/></tr><tr><td rowspan="1" colspan="1">IZBE0200014 </td><td rowspan="1" colspan="1">♀ </td><td rowspan="1" colspan="1">Abdomen used for DNA sequencing; terminalia in glycerin; rest of body slide mounted</td><td rowspan="1" colspan="1">JN007850</td></tr><tr><td rowspan="1" colspan="1">IZBE0200015 </td><td rowspan="2" colspan="1"><italic><tp:taxon-name>Sciophila nigronitida</tp:taxon-name></italic> Landrock, 1925</td><td rowspan="1" colspan="1">♂ </td><td rowspan="2" colspan="1">Greece, Central Macedonia, Kerkini lakes area, village Neo Petritsi, Farfara site, <named-content xmlns:xlink="http://www.w3.org/1999/xlink" content-type="dwc:verbatimCoordinates" xlink:type="simple">41°19'30.5"N 023°15'00.1"E</named-content>, 750 m a.s.l., Malaise trap, Ramel G. leg.</td><td rowspan="2" colspan="1">16 –  22. vi 2008</td><td rowspan="1" colspan="1">Abdomen used for DNA sequencing; terminalia in glycerin; rest of body dry mounted from ethanol</td><td rowspan="1" colspan="1">JN007853</td></tr><tr><td rowspan="1" colspan="1">IZBE0200016 </td><td rowspan="1" colspan="1">♀ </td><td rowspan="1" colspan="1">Abdomen used for DNA sequencing; terminalia in glycerin; rest of body dry mounted from ethanol</td><td rowspan="1" colspan="1">JN007852</td></tr></tbody></table></table-wrap></tp:treatment-sec></tp:taxon-treatment>
